# Supplementary material for: Adduct annotation in liquid chromatography/high-resolution mass spectrometry to enhance compound identification
Source: Anal Bioanal Chem. 2020 Oct 29;413(2):503–17. doi: 10.1007/s00216-020-03019-3 (PMC7806579; doi:10.1007/s00216-020-03019-3)
Supplement: Supplementary file 2 — (XLSX 31 kb). [file 216_2020_3019_MOESM2_ESM.xlsx]

## Sheet: FIA-Library
Name	Formula	Mass (Da)
3-Hydroxybutyric acid	C4H8O3	104.047
Allantoin	C4H6N4O3	158.044
Diaminopimelic acid	C7H14N2O4	190.095
Alpha-Linolenic acid	C18H30O2	278.225
Lansoprazole	C16H14F3N3O2S	369.076
NADH	C21H29N7O14P2	665.125
Methylguanidine	C2H7N3	73.064
Glycine	C2H5NO2	75.032
Trimethylamine N-oxide	C3H9NO	75.0684
2-Pyrrolidinone	C4H7NO	85.0528
Gamma-Butyrolactone	C4H6O2	86.0368
Beta-Alanine	C3H7NO2	89.0477
Sarcosine	C3H7NO2	89.0477
L-Alanine	C3H7NO2	89.0477
D-Alanine	C3H7NO2	89.0477
2-Piperidinone	C5H9NO	99.0684
Senecioic acid	C5H8O2	100.052
L-Alpha-aminobutyric acid	C4H9NO2	103.063
D-Alpha-aminobutyric acid	C4H9NO2	103.063
Gamma-Aminobutyric acid	C4H9NO2	103.063
Dimethylglycine	C4H9NO2	103.063
3-Aminoisobutanoic acid	C4H9NO2	103.063
2,3-Diaminopropionic acid	C3H8N2O2	104.059
L-Serine	C3H7NO3	105.043
Diethanolamine	C4H11NO2	105.079
Hypotaurine	C2H7NO2S	109.02
Cytosine	C4H5N3O	111.043
Histamine	C5H9N3	111.08
Uracil	C4H4N2O2	112.027
Creatinine	C4H7N3O	113.059
Dihydrouracil	C4H6N2O2	114.043
N-Methylhydantoin	C4H6N2O2	114.043
Delta-Hexanolactone	C6H10O2	114.068
Gamma-Caprolactone	C6H10O2	114.068
L-Proline	C5H9NO2	115.063
Levulinic acid	C5H8O3	116.047
Acetylglycine	C4H7NO3	117.043
Betaine	C5H11NO2	117.079
L-Valine	C5H11NO2	117.079
5-Aminopentanoic acid	C5H11NO2	117.079
N-Methyl-a-aminoisobutyric acid	C5H11NO2	117.079
L-Homoserine	C4H9NO3	119.058
L-Threonine	C4H9NO3	119.058
Purine	C5H4N4	120.044
L-Cysteine	C3H7NO2S	121.02
Benzamide	C7H7NO	121.053
Niacinamide	C6H6N2O	122.048
Nicotinic acid	C6H5NO2	123.032
Picolinic acid	C6H5NO2	123.032
4-Methylcatechol	C7H8O2	124.052
Taurine	C2H7NO3S	125.015
Thymine	C5H6N2O2	126.043
Imidazoleacetic acid	C5H6N2O2	126.043
2,4-Diamino-6-hydroxypyrimidine	C4H6N4O	126.054
Pyroglutamic acid	C5H7NO3	129.043
Pyrrolidonecarboxylic acid	C5H7NO3	129.043
Pipecolic acid	C6H11NO2	129.079
1,1-Dimethylbiguanide	C4H11N5	129.101
N-Acetylputrescine	C6H14N2O	130.111
4-Hydroxyproline	C5H9NO3	131.058
N-Acetyl-L-alanine	C5H9NO3	131.058
5-Aminolevulinic acid	C5H9NO3	131.058
Creatine	C4H9N3O2	131.07
3-Methylindole	C9H9N	131.073
L-Norleucine	C6H13NO2	131.095
L-Alloisoleucine	C6H13NO2	131.095
L-Leucine	C6H13NO2	131.095
L-Isoleucine	C6H13NO2	131.095
Aminocaproic acid	C6H13NO2	131.095
Beta-Leucine	C6H13NO2	131.095
Monoethyl malonic acid	C5H8O4	132.042
Methylsuccinic acid	C5H8O4	132.042
L-Asparagine	C4H8N2O3	132.054
Glycyl-glycine	C4H8N2O3	132.054
Ornithine	C5H12N2O2	132.09
Indoxyl	C8H7NO	133.053
Methylcysteine	C4H9NO2S	135.035
Adenine	C5H5N5	135.054
N-Methylnicotinamide	C7H8N2O	136.064
p-Aminobenzoic acid	C7H7NO2	137.048
m-Aminobenzoic acid	C7H7NO2	137.048
Trigonelline	C7H7NO2	137.048
3-Pyridylacetic acid	C7H7NO2	137.048
2-Aminobenzoic acid	C7H7NO2	137.048
Tyramine	C8H11NO	137.084
2-Hydroxyphenethylamine	C8H11NO	137.084
Urocanic acid	C6H6N2O2	138.043
6-Hydroxynicotinic acid	C6H5NO3	139.027
Phosphonoacetate	C2H5O5P	139.988
1,3-Dimethyluracil	C6H8N2O2	140.059
L-Histidinol	C6H11N3O	141.09
3-Hexenedioic acid	C6H8O4	144.042
4-Hydroxycyclohexyl-carboxylic acid	C7H12O3	144.079
4-Guanidinobutanoic acid	C5H11N3O2	145.085
Monomethyl-glutaric acid	C6H10O4	146.058
Methylglutaric acid	C6H10O4	146.058
2,2-Dimethylsuccinic acid	C6H10O4	146.058
L-Glutamine	C5H10N2O3	146.069
D-Glutamine	C5H10N2O3	146.069
L-Lysine	C6H14N2O2	146.106
D-Lysine	C6H14N2O2	146.106
L-Glutamic acid	C5H9NO4	147.053
Ribonolactone	C5H8O5	148.037
trans-Cinnamic acid	C9H8O2	148.052
Cinnamic acid	C9H8O2	148.052
L-Methionine	C5H11NO2S	149.051
3-Methyladenine	C6H7N5	149.07
6-Methyladenine	C6H7N5	149.07
4-Ethylbenzoic acid	C9H10O2	150.068
(+)-(S)-Carvone	C10H14O	150.105
Acetaminophen	C8H9NO2	151.063
2-Phenylglycine	C8H9NO2	151.063
Phenylpropanolamine	C9H13NO	151.1
4-Hydroxy-3-methylbenzoic acid	C8H8O3	152.047
3-Cresotinic acid	C8H8O3	152.047
p-Anisic acid	C8H8O3	152.047
D-Arabitol	C5H12O5	152.069
L-Arabitol	C5H12O5	152.069
Ribitol	C5H12O5	152.069
D-Xylitol	C5H12O5	152.069
3-Aminosalicylic acid	C7H7NO3	153.043
FAPy-adenine	C5H7N5O	153.065
Dopamine	C8H11NO2	153.079
2,6-Dihydroxybenzoic acid	C7H6O4	154.027
2,4-Dihydroxybenzoic acid	C7H6O4	154.027
L-Histidine	C6H9N3O2	155.07
2-Chlorobenzoic acid	C7H5ClO2	155.998
L-Dihydroorotic acid	C5H6N2O4	158.033
Succinylacetone	C7H10O4	158.058
Isovalerylglycine	C7H13NO3	159.089
DL-2-Aminooctanoic acid	C8H17NO2	159.126
3-Methyladipic acid	C7H12O4	160.074
Pimelic acid	C7H12O4	160.074
Tryptamine	C10H12N2	160.1
Indole-3-carboxylic acid	C9H7NO2	161.048
Aminoadipic acid	C6H11NO4	161.069
Tryptophanol	C10H11NO	161.084
L-Carnitine	C7H15NO3	161.105
5-Hydroxylysine	C6H14N2O3	162.1
Acetylcysteine	C5H9NO3S	163.03
6-Dimethylaminopurine	C7H9N5	163.086
2-Phenylbutyric acid	C10H12O2	164.084
Isoeugenol	C10H12O2	164.084
Methionine sulfoxide	C5H11NO3S	165.046
1-Methylguanine	C6H7N5O	165.065
7-Methylguanine	C6H7N5O	165.065
L-Phenylalanine	C9H11NO2	165.079
Benzocaine	C9H11NO2	165.079
Phthalic acid	C8H6O4	166.027
7-Methylxanthine	C6H6N4O2	166.049
3-Phenoxypropionic acid	C9H10O3	166.063
Perillic acid	C10H14O2	166.099
Quinolinic acid	C7H5NO4	167.022
3-Methoxytyramine	C9H13NO2	167.095
Phenylephrine	C9H13NO2	167.095
Phosphoenolpyruvic acid	C3H5O6P	167.982
Homogentisic acid	C8H8O4	168.042
5-Methoxysalicylic acid	C8H8O4	168.042
Vanillic acid	C8H8O4	168.042
Pyridoxamine	C8H12N2O2	168.09
2-Amino-3-phosphonopropionic acid	C3H8NO5P	169.014
2-Furoylglycine	C7H7NO4	169.037
6-Hydroxydopamine	C8H11NO3	169.074
Pyridoxine	C8H11NO3	169.074
3-Methylhistidine	C7H11N3O2	169.085
1-Methylhistidine	C7H11N3O2	169.085
Diethylthiophosphate	C4H11O3PS	170.017
Glycerol-3-phosphate	C3H9O6P	172.014
Menadione	C11H8O2	172.052
Glycylproline	C7H12N2O3	172.085
Quinaldic acid	C10H7NO2	173.048
Suberic acid	C8H14O4	174.089
L-Arginine	C6H14N4O2	174.112
D-Arginine	C6H14N4O2	174.112
Guanidinosuccinic acid	C5H9N3O4	175.059
Indoleacetic acid	C10H9NO2	175.063
Citrulline	C6H13N3O3	175.096
Ascorbic acid	C6H8O6	176.032
Ureidosuccinic acid	C5H8N2O5	176.043
Allantoic acid	C4H8N4O4	176.055
2-Isopropylmalic acid	C7H12O5	176.069
Serotonin	C10H12N2O	176.095
Cotinine	C10H12N2O	176.095
N-Formyl-L-methionine	C6H11NO3S	177.046
Gluconolactone	C6H10O6	178.048
4-Methoxycinnamic acid	C10H10O3	178.063
Isoxanthopterin	C6H5N5O2	179.044
Hippuric acid	C9H9NO3	179.058
Aspirin	C9H8O4	180.042
Caffeic acid	C9H8O4	180.042
Nicotinuric acid	C8H8N2O3	180.054
D-Mannose	C6H12O6	180.063
Scyllitol	C6H12O6	180.063
Theobromine	C7H8N4O2	180.065
3-Methoxybenzenepropanoic acid	C10H12O3	180.079
L-Tyrosine	C9H11NO3	181.074
o-Tyrosine	C9H11NO3	181.074
9-Methyluric acid	C6H6N4O3	182.044
Homovanillic acid	C9H10O4	182.058
Mannitol	C6H14O6	182.079
Galactitol	C6H14O6	182.079
Sorbitol	C6H14O6	182.079
L-Homocysteic acid	C4H9NO5S	183.02
Normetanephrine	C9H13NO3	183.089
Phosphoserine	C3H8NO6P	185.009
3-Phosphoglyceric acid	C3H7O7P	185.993
Indoleacrylic acid	C11H9NO2	187.063
Azelaic acid	C9H16O4	188.105
N-Alpha-acetyllysine	C8H16N2O3	188.116
Glycyl-L-leucine	C8H16N2O3	188.116
Homo-L-arginine	C7H16N4O2	188.127
N-Acetylglutamic acid	C7H11NO5	189.064
3-Indolepropionic acid	C11H11NO2	189.079
Homocitrulline	C7H15N3O3	189.111
5-Methoxytryptamine	C11H14N2O	190.111
5-Hydroxyindoleacetic acid	C10H9NO3	191.058
N-Acetyl-L-methionine	C7H13NO3S	191.062
5-Methoxytryptophol	C11H13NO2	191.095
Citric acid	C6H8O7	192.027
Isocitric acid	C6H8O7	192.027
D-threo-Isocitric acid	C6H8O7	192.027
Quinic acid	C7H12O6	192.063
Phenylacetylglycine	C10H11NO3	193.074
Isoferulic acid	C10H10O4	194.058
trans-Ferulic acid	C10H10O4	194.058
4-Aminohippuric acid	C9H10N2O3	194.069
Alpha-Hydroxyhippuric acid	C9H9NO4	195.053
Gluconic acid	C6H12O7	196.058
Galactonic acid	C6H12O7	196.058
1,3-Dimethyluric acid	C7H8N4O3	196.06
1,9-Dimethyluric acid	C7H8N4O3	196.06
Guaifenesin	C10H14O4	198.089
Sebacic acid	C10H18O4	202.12
L-Acetylcarnitine	C9H17NO4	203.116
L-Tryptophan	C11H12N2O2	204.09
Lipoamide	C8H15NOS2	205.06
Indolelactic acid	C11H11NO3	205.074
(R)-lipoic acid	C8H14O2S2	206.043
Ibuprofen	C13H18O2	206.131
N-Acetyl-L-phenylalanine	C11H13NO3	207.089
Chalcone	C15H12O	208.089
1,3,7-Trimethyluric acid	C8H10N4O3	210.075
Phosphocreatine	C4H10N3O5P	211.036
3-Methoxytyrosine	C10H13NO4	211.084
3-Chlorotyrosine	C9H10ClNO3	215.035
Undecanedioic acid	C11H20O4	216.136
3-Hydroxydodecanoic acid	C12H24O3	216.173
12-Hydroxydodecanoic acid	C12H24O3	216.173
5-Methoxydimethyltryptamine	C13H18N2O	218.142
Pantothenic acid	C9H17NO5	219.111
N-Acetylgalactosamine	C8H15NO6	221.09
Beta-N-Acetylglucosamine	C8H15NO6	221.09
N-Acetyl-D-glucosamine	C8H15NO6	221.09
N-Acetylmannosamine	C8H15NO6	221.09
L-Cystathionine	C7H14N2O4S	222.067
Hydroxykynurenine	C10H12N2O4	224.08
3-Nitrotyrosine	C9H10N2O5	226.059
Carnosine	C9H14N4O3	226.107
Deoxycytidine	C9H13N3O4	227.091
Deoxyuridine	C9H12N2O5	228.075
Traumatic acid	C12H20O4	228.136
D-Ribose-5-phosphate	C5H11O8P	230.019
Naproxen	C14H14O3	230.094
Dodecanedioic acid	C12H22O4	230.152
Melatonin	C13H16N2O2	232.121
5-Methoxytryptophan	C12H14N2O3	234.1
3,4,5-Trimethoxycinnamic acid	C12H14O5	238.084
Thymidine	C10H14N2O5	242.09
Uridine	C9H12N2O6	244.07
Biotin	C10H16N2O3S	244.088
1,11-Undecanedicarboxylic acid	C13H24O4	244.167
Pyridoxal-5'-phosphate	C8H10NO6P	247.025
Deoxyinosine	C10H12N4O4	252.086
Triamterene	C12H11N7	253.108
Daidzein	C15H10O4	254.058
Diphenhydramine	C17H21NO	255.162
Glycerophosphocholine	C8H20NO6P	257.103
Ribothymidine	C10H14N2O6	258.085
Tetradecanedioic acid	C14H26O4	258.183
Glucosamine-6-phosphate	C6H14NO8P	259.046
Propranolol	C16H21NO2	259.157
Mannose-6-phosphate	C6H13O9P	260.03
Glucose-6-phosphate	C6H13O9P	260.03
Fructose-6-phosphate	C6H13O9P	260.03
Glucose-1-phosphate	C6H13O9P	260.03
Alpha-Aspartyl-lysine	C10H19N3O5	261.132
Atenolol	C14H22N2O3	266.163
Adenosine	C10H13N5O4	267.097
Deoxyguanosine	C10H13N5O4	267.097
Metoprolol	C15H25NO3	267.183
Inosine	C10H12N4O5	268.081
Genistein	C15H10O5	270.053
Estrone	C18H22O2	270.162
Doxylamine	C17H22N2O	270.173
Dextromethorphan	C18H25NO	271.194
Estradiol	C18H24O2	272.178
Phloretin	C15H14O5	274.084
Ethenodeoxyadenosine	C12H13N5O3	275.102
6-Phosphogluconic acid	C6H13O10P	276.025
L-Aspartyl-L-phenylalanine	C13H16N2O5	280.106
Imipramine	C19H24N2	280.194
1-Methyladenosine	C11H15N5O4	281.112
Guanosine	C10H13N5O5	283.092
Xanthosine	C10H12N4O6	284.076
Retinal	C20H28O	284.214
Kaempferol	C15H10O6	286.048
Luteolin	C15H10O6	286.048
Salicin	C13H18O7	286.105
Androstenedione	C19H26O2	286.193
Hexadecanedioic acid	C16H30O4	286.214
16b-Hydroxyestradiol	C18H24O3	288.173
Estriol	C18H24O3	288.173
Androstanedione	C19H28O2	288.209
Testosterone	C19H28O2	288.209
Dehydroepiandrosterone	C19H28O2	288.209
Epicatechin	C15H14O6	290.079
Argininosuccinic acid	C10H18N4O6	290.123
Androsterone	C19H30O2	290.225
Aspartame	C14H18N2O5	294.122
17a-Ethynylestradiol	C20H24O2	296.178
Hydrochlorothiazide	C7H8ClN3O4S2	296.964
5'-Methylthioadenosine	C11H15N5O3S	297.09
13-cis-Retinoic acid	C20H28O2	300.209
All-trans-retinoic acid	C20H28O2	300.209
Sphinganine	C18H39NO2	301.298
Ellagic acid	C14H6O8	302.006
Quercetin	C15H10O7	302.043
2-Methoxyestradiol	C19H26O3	302.188
Scopolamine	C17H21NO4	303.147
Iodotyrosine	C9H10INO3	306.971
dCMP	C9H14N3O7P	307.057
Glutathione	C10H17N3O6S	307.084
N-Acetylneuraminic acid	C11H19NO9	309.106
16-Dehydroprogesterone	C21H28O2	312.209
Ranitidine	C13H22N4O3S	314.141
Octadecanedioic acid	C18H34O4	314.246
5-Thymidylic acid	C10H15N2O8P	322.057
Cytidine monophosphate	C9H14N3O8P	323.052
Uridine 5'-monophosphate	C9H13N2O9P	324.036
Cyclic AMP	C10H12N5O6P	329.053
Adenosine-2',3'-cyclic phosphate	C10H12N5O6P	329.053
Furosemide	C12H11ClN2O5S	330.008
11a-Hydroxyprogesterone	C21H30O3	330.219
Deoxycorticosterone	C21H30O3	330.219
17-Hydroxyprogesterone	C21H30O3	330.219
Deoxyadenosine monophosphate	C10H14N5O6P	331.068
Famotidine	C8H15N7O2S3	337.045
Danazol	C22H27NO2	337.204
Canrenone	C22H28O3	340.204
Cellobiose	C12H22O11	342.116
Alpha-Lactose	C12H22O11	342.116
Sucrose	C12H22O11	342.116
Melibiose	C12H22O11	342.116
Lactulose	C12H22O11	342.116
Isomaltose	C12H22O11	342.116
Clotrimazole	C22H17ClN2	344.108
Maltitol	C12H24O11	344.132
Medroxyprogesterone	C22H32O3	344.235
Omeprazole	C17H19N3O3S	345.115
Corticosterone	C21H30O4	346.214
Cortexolone	C21H30O4	346.214
2'-Deoxyguanosine-5'-monophosphate	C10H14N5O7P	347.063
Adenosine monophosphate	C10H14N5O7P	347.063
Inosinic acid	C10H13N4O8P	348.047
Chlorogenic acid	C16H18O9	354.095
2-Phenylaminoadenosine	C16H18N6O4	358.139
Cortisone	C21H28O5	360.194
Levofloxacin	C18H20FN3O4	361.144
Cortisol	C21H30O5	362.209
Guanosine monophosphate	C10H14N5O8P	363.058
Biocytin	C16H28N4O4S	372.183
Riboflavin	C17H20N4O6	376.138
Loratadine	C22H23ClN2O2	382.145
Vitamin D3	C27H44O	384.339
Cholestenone	C27H44O	384.339
5alpha-Cholestanone	C27H46O	386.355
Nutriacholic acid	C24H38O4	390.277
7a-Hydroxy-3-oxo-5b-cholanoic acid	C24H38O4	390.277
Hyodeoxycholic acid	C24H40O4	392.293
Chenodeoxycholic acid	C24H40O4	392.293
Deoxycholic acid	C24H40O4	392.293
Pregnenolone sulfate	C21H32O5S	396.197
7-Ketocholesterol	C27H44O2	400.334
Uridine-5'-diphosphate	C9H14N2O12P2	404.002
ADP	C10H15N5O10P2	427.029
3,5-Diiodo-L-tyrosine	C9H9I2NO3	432.867
Uvaol	C30H50O2	442.381
Guanosine diphosphate	C10H15N5O11P2	443.024
Verapamil	C27H38N2O4	454.283
Flavin Mononucleotide	C17H21N4O9P	456.105
Glycocholic acid	C26H43NO6	465.309
Glycyrrhetinic acid	C30H46O4	470.34
Taurodeoxycholic acid	C26H45NO6S	499.297
Maltotriose	C18H32O16	504.169
Raffinose	C18H32O16	504.169
dGTP	C10H16N5O13P3	506.996
Adenosine triphosphate	C10H16N5O13P3	506.996
Inosine triphosphate	C10H15N4O14P3	507.98
Taurocholic acid	C26H45NO7S	515.292
Guanosine triphosphate	C10H16N5O14P3	522.991
Uridine diphosphate glucose	C15H24N2O17P2	566.055
Mesoporphyrin IX	C34H38N4O4	566.289
Bilirubin	C33H36N4O6	584.264
Hematoporphyrin IX	C34H38N4O6	598.279
Hesperidin	C28H34O15	610.19
Liothyronine	C15H12I3NO4	650.79
Coproporphyrin I	C36H38N4O8	654.269
PC(16:0/16:0)	C40H80NO8P	733.562

## Sheet: LC-Standard Mixture
ID	Name	Formula	Mass (Da)	Conc. (µg/ml)	RT (min)
M1	L-Lysine	C6H14N2O2	146.106	100	1.12
M2	L-Histidine	C6H9N3O2	155.07	100	1.15
M3	Carnosine	C9H14N4O3	226.107	25	1.16
M4	1-Methylhistidine	C7H11N3O2	169.085	10	1.17
M5	Diethanolamine	C4H11NO2	105.079	25	1.2
M6	Glycerophosphocholine	C8H20NO6P	257.103	20	1.2
M7	L-Glutamine	C5H10N2O3	146.069	100	1.21
M8	Homo-L-arginine	C7H16N4O2	188.127	20	1.22
M9	Betaine	C5H11NO2	117.079	20	1.25
M10	N-Methylnicotinamide	C7H8N2O	136.064	10	1.26
M11	L-Carnitine	C7H15NO3	161.105	5	1.27
M12	N-Acetylneuraminic acid	C11H19NO9	309.106	100	1.27
M13	Trigonelline	C7H7NO2	137.048	10	1.3
M14	Creatinine	C4H7N3O	113.059	20	1.31
M15	Creatine	C4H9N3O2	131.07	25	1.34
M16	L-Proline	C5H9NO2	115.063	100	1.35
M17	Homocitrulline	C7H15N3O3	189.111	25	1.38
M18	N-Acetylputrescine	C6H14N2O	130.111	20	1.56
M19	L-Acetylcarnitine	C9H17NO4	203.116	5	1.82
M20	4-Guanidinobutanoic acid	C5H11N3O2	145.085	20	1.88
M21	3-Methyladenine	C6H7N5	149.07	5	1.98
M22	Urocanic acid	C6H6N2O2	138.043	100	2.08
M23	1-Methyladenosine	C11H15N5O4	281.112	20	2.37
M24	7-Methylguanine	C6H7N5O	165.065	20	2.94
M25	Tyramine	C8H11NO	137.084	100	3.33
M26	Cotinine	C10H12N2O	176.095	5	3.86
M27	Guanosine	C10H13N5O5	283.092	100	4
M28	Cyclic AMP	C10H12N5O6P	329.053	100	4.25
M29	Ethenodeoxyadenosine	C12H13N5O3	275.102	20	4.58
M30	3-Chlorotyrosine	C9H10ClNO3	215.035	5	4.83
M31	1,9-Dimethyluric acid	C7H8N4O3	196.06	100	5.34
M32	Pantothenic acid	C9H17NO5	219.111	20	5.7
M33	Acetaminophen	C8H9NO2	151.063	20	5.75
M34	1,3-Dimethyluric acid	C7H8N4O3	196.06	100	5.79
M35	Theobromine	C7H8N4O2	180.065	20	5.93
M36	Isovalerylglycine	C7H13NO3	159.09	25	7.01
M37	L-Aspartyl-L-phenylalanine	C13H16N2O5	280.106	25	7.06
M38	Monomethyl glutaric acid	C6H10O4	146.058	100	7.57
M39	1,3,7-Trimethyluric acid	C8H10N4O3	210.075	20	7.59
M40	Chlorogenic acid	C16H18O9	354.095	100	7.62
M41	Hippuric acid	C9H9NO3	179.058	25	7.67
M42	5'-Methylthioadenosine	C11H15N5O3S	297.09	20	7.68
M43	Quinaldic acid	C10H7NO2	173.048	20	7.93
M44	Phenylacetylglycine	C10H11NO3	193.074	20	8.53
M45	Riboflavin	C17H20N4O6	376.138	20	9.55
M46	N-Acetyl-L-phenylalanine	C11H13NO3	207.09	20	10.36
M47	Indoleacetic acid	C10H9NO2	175.063	25	11.38
M48	Azelaic acid	C9H16O4	188.105	25	12.86
M49	Phloretin	C15H14O5	274.084	100	14.23
M50	Cortisone	C21H28O5	360.194	10	14.43
M51	Taurocholic acid	C26H45NO7S	515.292	100	17.36
M52	Glycocholic acid	C26H43NO6	465.309	25	18.34

## Sheet: LC-Urine Sample
annotation datasets
ID	Name	Formula	Mass (Da)	Int (cps)	RT (min)
U1	L-Histidine	C6H9N3O2	155.069	98500	1.2
U2	3-Methylhistidine	C7H11N3O2	169.085	532000	1.21
U3	Betaine	C5H11NO2	117.079	104000	1.27
U4	Alpha-aminobutyric acid	C4H9NO2	103.063	3650	1.27
U5	N-Methylnicotinamide	C7H8N2O	136.064	111000	1.28
U6	L-Carnitine	C7H15NO3	161.105	537000	1.29
U7	Trigonelline	C7H7NO2	137.048	281000	1.31
U8	Creatinine	C4H7N3O	113.059	1070000	1.35
U9	Glycylproline	C7H12N2O3	172.085	19100	1.68
U10	L-Acetylcarnitine	C9H17NO4	203.116	1160000	1.82
U11	Urocanic acid	C6H6N2O2	138.043	68700	2
U12	Pyroglutamic acid	C5H7NO3	129.043	136000	2.11
U13	3-Methyladenine	C6H7N5	149.07	96700	2.2
U14	L-Tyrosine	C9H11NO3	181.074	87100	2.62
U15	7-Methylguanine	C6H7N5O	165.065	365000	2.76
U16	L-Leucine	C6H13NO2	131.095	11300	3.13
U17	Cotinine	C10H12N2O	176.095	150000	3.74
U18	Cyclic AMP	C10H12N5O6P	329.053	38700	3.97
U19	Adenosine	C10H13N5O4	267.097	99000	4.09
U20	1,9-Dimethyluric acid	C7H8N4O3	196.06	8910	4.63
U21	L-Phenylalanine	C9H11NO2	165.079	94700	4.72
U22	2-Furoylglycine	C7H7NO4	169.038	194000	4.83
U23	2-Piperidinone	C5H9NO	99.068	86600	5.08
U24	Pantothenic acid	C9H17NO5	219.111	166000	5.39
U25	1,3-Dimethyluric acid	C7H8N4O3	196.06	327000	5.42
U26	Theobromine	C7H8N4O2	180.065	433000	5.55
U27	L-Tryptophan	C11H12N2O2	204.09	169000	6.14
U28	5-Hydroxyindoleacetic acid	C10H9NO3	191.058	56500	6.78
U29	1,3,7-Trimethyluric acid	C8H10N4O3	210.075	58200	7.09
U30	5'-Methylthioadenosine	C11H15N5O3S	297.09	18000	7.24
U31	Hippuric acid	C9H9NO3	179.058	1420000	7.25
U32	Indolelactic acid	C11H11NO3	205.074	21900	9.66
U33	Indoleacetic acid	C10H9NO2	175.063	74300	10.59
U34	Cortisone	C21H28O5	360.194	31400	13.24
U35	Androsterone	C19H30O2	290.225	17500	16.07
