# Supplementary material for: Adduct annotation in liquid chromatography/high-resolution mass spectrometry to enhance compound identification
Source: Anal Bioanal Chem. 2020 Oct 29;413(2):503–17. doi: 10.1007/s00216-020-03019-3 (PMC7806579; doi:10.1007/s00216-020-03019-3)
Supplement: Supplementary file 3 — (XLSX 40 kb). [file 216_2020_3019_MOESM3_ESM.xlsx]

## Sheet: Mixture
annotation results
ID	Name	Formula	Mass (Da)	Conc. (µg/ml)	RT (min)
M1	L-Lysine	C6H14N2O2	146.106	100	1.12
M2	L-Histidine	C6H9N3O2	155.07	100	1.15
M3	Carnosine	C9H14N4O3	226.107	25	1.16
M4	1-Methylhistidine	C7H11N3O2	169.085	10	1.17
M5	Diethanolamine	C4H11NO2	105.079	25	1.2
M6	Glycerophosphocholine	C8H20NO6P	257.103	20	1.2
M7	L-Glutamine	C5H10N2O3	146.069	100	1.21
M8	Homo-L-arginine	C7H16N4O2	188.127	20	1.22
M9	Betaine	C5H11NO2	117.079	20	1.25
M10	N-Methylnicotinamide	C7H8N2O	136.064	10	1.26
M11	L-Carnitine	C7H15NO3	161.105	5	1.27
M12	N-Acetylneuraminic acid	C11H19NO9	309.106	100	1.27
M13	Trigonelline	C7H7NO2	137.048	10	1.3
M14	Creatinine	C4H7N3O	113.059	20	1.31
M15	Creatine	C4H9N3O2	131.07	25	1.34
M16	L-Proline	C5H9NO2	115.063	100	1.35
M17	Homocitrulline	C7H15N3O3	189.111	25	1.38
M18	N-Acetylputrescine	C6H14N2O	130.111	20	1.56
M19	L-Acetylcarnitine	C9H17NO4	203.116	5	1.82
M20	4-Guanidinobutanoic acid	C5H11N3O2	145.085	20	1.88
M21	3-Methyladenine	C6H7N5	149.07	5	1.98
M22	Urocanic acid	C6H6N2O2	138.043	100	2.08
M23	1-Methyladenosine	C11H15N5O4	281.112	20	2.37
M24	7-Methylguanine	C6H7N5O	165.065	20	2.94
M25	Tyramine	C8H11NO	137.084	100	3.33
M26	Cotinine	C10H12N2O	176.095	5	3.86
M27	Guanosine	C10H13N5O5	283.092	100	4
M28	Cyclic AMP	C10H12N5O6P	329.053	100	4.25
M29	Ethenodeoxyadenosine	C12H13N5O3	275.102	20	4.58
M30	3-Chlorotyrosine	C9H10ClNO3	215.035	5	4.83
M31	1,9-Dimethyluric acid	C7H8N4O3	196.06	100	5.34
M32	Pantothenic acid	C9H17NO5	219.111	20	5.7
M33	Acetaminophen	C8H9NO2	151.063	20	5.75
M34	1,3-Dimethyluric acid	C7H8N4O3	196.06	100	5.79
M35	Theobromine	C7H8N4O2	180.065	20	5.93
M36	Isovalerylglycine	C7H13NO3	159.09	25	7.01
M37	L-Aspartyl-L-phenylalanine	C13H16N2O5	280.106	25	7.06
M38	Monomethyl glutaric acid	C6H10O4	146.058	100	7.57
M39	1,3,7-Trimethyluric acid	C8H10N4O3	210.075	20	7.59
M40	Chlorogenic acid	C16H18O9	354.095	100	7.62
M41	Hippuric acid	C9H9NO3	179.058	25	7.67
M42	5'-Methylthioadenosine	C11H15N5O3S	297.09	20	7.68
M43	Quinaldic acid	C10H7NO2	173.048	20	7.93
M44	Phenylacetylglycine	C10H11NO3	193.074	20	8.53
M45	Riboflavin	C17H20N4O6	376.138	20	9.55
M46	N-Acetyl-L-phenylalanine	C11H13NO3	207.09	20	10.36
M47	Indoleacetic acid	C10H9NO2	175.063	25	11.38
M48	Azelaic acid	C9H16O4	188.105	25	12.86
M49	Phloretin	C15H14O5	274.084	100	14.23
M50	Cortisone	C21H28O5	360.194	10	14.43
M51	Taurocholic acid	C26H45NO7S	515.292	100	17.36
M52	Glycocholic acid	C26H43NO6	465.309	25	18.34

## Sheet: Mixture-XCMS
ID	RT (min)	SN24	SN12	SN6	SN3	SN1	SN24-NF	SN12-NF	SN6-NF	SN3-NF	SN1-NF
M1	1.12	1	1	1	1	1	1	1	1	1	1
M2	1.15	1	1	1	1	1	1	1	1	1	1
M3	1.16	1	1	1	1	1	1	1	1	1	1
M4	1.17	1	1	1	1	1	1	1	1	1	1
M5	1.2	1	1	1	1	1	1	1	1	1	1
M6	1.2	1	1	1	1	1	1	1	1	1	1
M7	1.21	1	1	1	1	1	1	1	1	1	1
M8	1.22	1	1	1	1	1	1	1	1	1	1
M9	1.25	1	1	1	1	1	1	1	1	1	1
M10	1.26	1	1	1	1	1	1	1	1	1	1
M11	1.27	1	1	1	1	1	1	1	1	1	1
M12	1.27	1	1	1	1	1	1	1	1	1	1
M13	1.3	1	1	1	1	1	1	1	1	1	1
M14	1.31	1	1	1	1	1	1	1	1	1	1
M15	1.34	1	1	1	1	1	1	1	1	1	1
M16	1.35	1	1	1	1	1	1	1	1	1	1
M17	1.38	1	1	1	1	1	1	1	1	1	1
M18	1.56	1	1	1	1	1	1	1	1	1	1
M19	1.82	1	1	1	1	1	1	1	1	1	1
M20	1.88	1	1	1	1	1	1	1	1	1	1
M21	1.98	1	1	1	1	1	1	1	1	1	1
M22	2.08	1	1	1	1	1	1	1	1	1	1
M23	2.37	1	1	1	1	1	1	1	1	1	1
M24	2.94	1	1	1	1	1	1	1	1	1	1
M25	3.33	1	1	1	1	1	1	1	1	1	1
M26	3.86	1	1	1	1	1	1	1	1	1	1
M27	4	1	1	1	1	1	1	1	1	1	1
M28	4.25	1	1	1	1	1	1	1	1	1	1
M29	4.58	1	1	1	1	1	1	1	1	1	1
M30	4.83	0	0	0	0	0	1	1	1	1	1
M31	5.34	1	1	1	1	1	1	1	1	1	1
M32	5.7	1	1	1	1	1	1	1	1	1	1
M33	5.75	1	1	1	1	1	1	1	1	1	1
M34	5.79	1	1	1	1	1	1	1	1	1	1
M35	5.93	1	1	1	1	1	1	1	1	1	1
M36	7.01	1	1	1	1	1	1	1	1	1	1
M37	7.06	1	1	1	1	1	1	1	1	1	1
M38	7.57	1	1	1	1	1	1	1	1	1	1
M39	7.59	1	1	1	1	1	1	1	1	1	1
M40	7.62	1	1	1	1	1	1	1	1	1	1
M41	7.67	1	1	1	1	1	1	1	1	1	1
M42	7.68	0	0	0	0	0	1	1	1	1	1
M43	7.93	1	1	1	1	1	1	1	1	1	1
M44	8.53	1	1	1	1	1	1	1	1	1	1
M45	9.55	1	1	1	1	1	1	1	1	1	1
M46	10.36	1	1	1	1	1	1	1	1	1	1
M47	11.38	1	1	1	1	1	1	1	1	1	1
M48	12.86	1	1	1	1	1	1	1	1	1	1
M49	14.23	1	1	1	1	1	1	1	1	1	1
M50	14.43	1	1	1	1	1	1	1	1	1	1
M51	17.36	1	1	1	1	1	1	1	1	1	1
M52	18.34	1	1	1	1	1	1	1	1	1	1

## Sheet: Mixture-CAMERA
ID	RT (min)	SN24	SN12	SN6	SN3	SN1	SN24-NF	SN12-NF	SN6-NF	SN3-NF	SN1-NF
M1	1.12	0	0	0	0	0	1	1	1	1	1
M2	1.15	0	0	0	0	0	1	1	1	1	1
M3	1.16	0	0	0	0	0	1	1	1	1	1
M4	1.17	0	0	0	0	0	1	0	0	1	1
M5	1.2	0	0	0	0	0	0	0	0	1	1
M6	1.2	1	1	1	1	1	1	1	1	1	1
M7	1.21	1	1	1	1	1	1	1	1	1	0
M8	1.22	0	0	0	0	0	1	1	1	1	1
M9	1.25	1	1	1	1	1	1	1	1	1	1
M10	1.26	0	0	0	0	0	0	0	0	0	0
M11	1.27	0	0	0	0	0	0	0	0	0	0
M12	1.27	1	1	1	1	1	1	1	1	1	1
M13	1.3	0	0	0	0	0	0	0	0	0	0
M14	1.31	1	1	1	1	1	1	1	1	1	1
M15	1.34	0	0	0	0	0	0	0	0	0	0
M16	1.35	0	0	0	0	0	1	1	1	1	1
M17	1.38	1	1	1	1	1	1	1	1	1	1
M18	1.56	0	0	1	1	1	0	1	1	1	1
M19	1.82	0	0	0	0	0	1	1	1	1	1
M20	1.88	0	0	0	0	0	1	1	1	1	1
M21	1.98	0	0	0	0	0	0	0	1	1	1
M22	2.08	0	0	0	0	0	0	1	1	1	1
M23	2.37	0	0	0	0	0	1	1	1	1	1
M24	2.94	1	1	1	1	1	1	1	1	1	1
M25	3.33	1	1	1	1	1	1	1	0	0	0
M26	3.86	0	0	0	0	0	1	1	1	1	1
M27	4	1	1	1	1	1	1	1	1	1	1
M28	4.25	0	0	0	0	0	1	1	1	1	1
M29	4.58	1	1	1	1	1	1	1	1	1	1
M30	4.83	0	0	0	0	0	0	0	0	0	1
M31	5.34	0	0	0	0	0	1	1	1	1	1
M32	5.7	1	1	1	1	1	1	1	1	1	1
M33	5.75	1	1	1	1	1	1	1	1	1	1
M34	5.79	0	0	0	0	0	0	0	0	1	1
M35	5.93	0	0	0	0	0	0	0	1	1	1
M36	7.01	1	1	1	1	1	1	1	1	1	1
M37	7.06	0	0	0	0	0	1	1	1	1	1
M38	7.57	1	1	1	1	1	1	1	1	1	1
M39	7.59	0	0	0	0	0	0	0	0	0	1
M40	7.62	1	1	1	1	1	1	1	1	1	1
M41	7.67	1	1	1	1	1	1	1	1	1	1
M42	7.68	0	0	0	0	0	0	0	0	0	0
M43	7.93	0	0	0	0	0	1	1	1	1	1
M44	8.53	1	1	1	1	1	1	1	1	1	1
M45	9.55	1	1	1	1	1	1	1	1	1	1
M46	10.36	1	1	1	1	1	1	1	1	1	1
M47	11.38	0	0	0	0	0	1	1	1	1	1
M48	12.86	1	1	1	1	1	1	1	1	1	1
M49	14.23	0	0	0	0	0	1	1	1	1	1
M50	14.43	1	1	1	1	1	1	1	1	1	1
M51	17.36	1	1	1	1	1	1	1	1	1	1
M52	18.34	1	1	1	1	1	1	1	1	1	1

## Sheet: Mixture-CliqueMS
ID	RT (min)	SN24	SN12	SN6	SN3	SN1	SN24-NF	SN12-NF	SN6-NF	SN3-NF	SN1-NF
M2	1.15	0	0	0	0	0	1	1	1	1	1
M3	1.16	0	0	0	0	0	1	1	1	1	0
M4	1.17	0	0	0	0	0	1	1	0	1	1
M5	1.2	0	0	0	0	0	0	0	0	1	1
M6	1.2	1	1	1	1	1	1	1	1	1	1
M7	1.21	1	1	1	1	1	1	1	1	1	1
M8	1.22	0	0	0	0	0	1	1	1	1	1
M9	1.25	1	1	1	1	1	1	1	1	1	1
M10	1.26	0	0	0	0	0	0	0	0	0	0
M11	1.27	0	0	0	0	0	0	1	1	1	1
M12	1.27	1	1	1	1	1	1	1	1	1	1
M13	1.3	0	0	0	0	0	1	1	1	1	1
M14	1.31	1	1	1	1	1	1	1	1	1	1
M15	1.34	0	0	0	0	0	1	1	1	1	1
M16	1.35	0	0	0	0	0	1	1	1	1	1
M17	1.38	1	1	1	1	1	1	1	1	1	1
M18	1.56	0	0	1	1	1	0	1	1	1	1
M19	1.82	0	0	0	0	0	1	1	1	1	1
M20	1.88	0	0	0	0	0	1	1	1	1	1
M21	1.98	0	0	0	0	0	0	0	0	1	1
M22	2.08	0	0	0	0	0	0	1	1	1	1
M23	2.37	0	0	0	0	0	1	1	1	1	1
M24	2.94	1	1	1	1	1	1	1	1	1	1
M25	3.33	1	1	1	1	1	1	1	1	1	1
M26	3.86	0	0	0	0	0	1	1	1	1	1
M27	4	1	1	1	1	1	1	1	1	1	1
M28	4.25	0	0	0	0	0	1	1	1	1	1
M29	4.58	1	1	1	1	1	1	1	1	1	1
M30	4.83	0	0	0	0	0	0	0	0	0	1
M31	5.34	0	0	0	0	0	1	1	1	1	1
M32	5.7	1	1	1	1	1	1	1	1	1	1
M33	5.75	1	1	1	1	1	1	1	1	1	1
M34	5.79	0	0	0	0	0	0	0	0	1	0
M35	5.93	0	0	0	0	0	0	0	1	1	1
M36	7.01	1	1	1	1	1	1	1	1	1	1
M37	7.06	0	0	0	0	0	1	1	1	1	1
M38	7.57	1	1	1	1	1	1	1	1	1	1
M39	7.59	0	0	0	0	0	0	0	0	0	1
M40	7.62	1	1	1	1	1	1	1	1	1	1
M41	7.67	1	1	1	1	1	1	1	1	1	1
M42	7.68	0	0	0	0	0	0	0	0	0	0
M43	7.93	0	0	0	0	0	1	1	1	1	1
M44	8.53	1	1	1	1	1	1	1	1	1	1
M45	9.55	1	1	1	1	1	1	1	1	1	1
M46	10.36	1	1	1	1	1	1	1	1	1	1
M47	11.38	0	0	0	0	0	1	1	1	1	1
M48	12.86	1	1	1	1	1	1	1	1	1	1
M49	14.23	0	0	0	0	0	1	1	1	1	1
M50	14.43	1	1	1	1	1	1	1	1	1	1
M51	17.36	1	1	1	1	1	1	1	1	1	1
M52	18.34	1	1	1	1	1	1	1	1	1	1

## Sheet: Mixture-FindMain
ID	RT (min)	SN24	SN12	SN6	SN3	SN1	SN24-NF	SN12-NF	SN6-NF	SN3-NF	SN1-NF
M1	1.12	0	0	0	0	0	1	1	1	0	0
M2	1.15	0	0	0	0	0	1	1	1	1	1
M3	1.16	0	0	0	0	0	1	1	1	1	0
M4	1.17	0	0	0	0	0	1	1	0	1	1
M5	1.2	0	0	0	0	0	0	0	0	1	1
M6	1.2	1	1	1	1	1	1	1	1	1	1
M7	1.21	1	1	1	1	1	1	1	1	1	1
M8	1.22	0	0	0	0	0	1	1	1	1	1
M9	1.25	1	1	1	1	1	1	1	1	1	1
M10	1.26	0	0	0	0	0	0	0	0	0	0
M11	1.27	0	0	0	0	0	0	1	1	1	1
M12	1.27	1	1	1	1	1	1	1	1	1	1
M13	1.3	0	0	0	0	0	1	1	1	1	1
M14	1.31	1	1	1	1	1	1	1	1	1	1
M15	1.34	0	0	0	0	0	1	1	1	1	1
M16	1.35	0	0	0	0	0	1	1	1	1	1
M17	1.38	1	1	1	1	1	1	1	1	1	1
M18	1.56	0	0	1	1	1	0	1	1	1	1
M19	1.82	0	0	0	0	0	1	1	1	1	1
M20	1.88	0	0	0	0	0	1	1	1	1	1
M21	1.98	0	0	0	0	0	0	0	0	1	1
M22	2.08	0	0	0	0	0	0	1	1	1	1
M23	2.37	0	0	0	0	0	1	1	1	1	1
M24	2.94	1	1	1	1	1	1	1	1	1	1
M25	3.33	1	1	1	1	1	1	1	1	1	1
M26	3.86	0	0	0	0	0	1	1	1	1	1
M27	4	1	1	1	1	1	1	1	1	1	1
M28	4.25	0	0	0	0	0	1	1	1	1	1
M29	4.58	1	1	1	1	1	1	1	1	1	1
M30	4.83	0	0	0	0	0	0	0	0	0	1
M31	5.34	0	0	0	0	0	1	1	1	1	1
M32	5.7	1	1	1	1	1	1	1	1	1	1
M33	5.75	1	1	1	1	1	1	1	1	1	1
M34	5.79	0	0	0	0	0	0	0	0	1	0
M35	5.93	0	0	0	0	0	0	0	1	1	1
M36	7.01	1	1	1	1	1	1	1	1	1	1
M37	7.06	0	0	0	0	0	1	1	1	1	1
M38	7.57	1	1	1	1	1	1	1	1	1	1
M39	7.59	0	0	0	0	0	0	0	0	0	1
M40	7.62	1	1	1	1	1	1	1	1	1	1
M41	7.67	1	1	1	1	1	1	1	1	1	1
M42	7.68	0	0	0	0	0	0	0	0	0	0
M43	7.93	0	0	0	0	0	1	1	1	1	1
M44	8.53	1	1	1	1	1	1	1	1	1	1
M45	9.55	1	1	1	1	1	1	1	1	1	1
M46	10.36	1	1	1	1	1	1	1	1	1	1
M47	11.38	0	0	0	0	0	1	1	1	1	1
M48	12.86	1	1	1	1	1	1	1	1	1	1
M49	14.23	0	0	0	0	0	1	1	1	1	1
M50	14.43	1	1	1	1	1	1	1	1	1	1
M51	17.36	1	1	1	1	1	1	1	1	1	1
M52	18.34	1	1	1	1	1	1	1	1	1	1

## Sheet: Mixture-MzAdan
ID	RT (min)	SN24	SN12	SN6	SN3	SN1	SN24-NF	SN12-NF	SN6-NF	SN3-NF	SN1-NF
M1	1.12	1	1	1	1	1	1	1	1	1	1
M2	1.15	1	1	1	1	1	1	1	1	1	1
M3	1.16	1	1	1	1	1	1	1	1	1	1
M4	1.17	1	1	1	1	1	1	1	1	1	1
M5	1.2	1	1	1	1	1	1	1	1	1	1
M6	1.2	1	1	1	1	1	1	1	1	1	1
M7	1.21	1	1	1	1	1	1	1	1	1	1
M8	1.22	1	1	1	1	1	1	1	1	1	1
M9	1.25	1	1	1	1	1	1	1	1	1	1
M10	1.26	1	1	1	1	1	1	1	1	1	1
M11	1.27	1	1	1	1	1	1	1	1	1	1
M12	1.27	1	1	1	1	1	1	1	1	1	1
M13	1.3	1	1	1	1	1	1	1	1	1	1
M14	1.31	1	1	1	1	1	1	1	1	1	1
M15	1.34	1	1	1	1	1	1	1	1	1	1
M16	1.35	1	1	1	1	1	1	1	1	1	1
M17	1.38	1	1	1	1	1	1	1	1	1	1
M18	1.56	1	1	1	1	1	1	1	1	1	1
M19	1.82	1	1	1	1	1	1	1	1	1	1
M20	1.88	1	1	1	1	1	1	1	1	1	1
M21	1.98	1	1	1	1	1	1	1	1	1	1
M22	2.08	1	1	1	1	1	1	1	1	1	1
M23	2.37	1	1	1	1	1	1	1	1	1	1
M24	2.94	1	1	1	1	1	1	1	1	1	1
M25	3.33	1	1	1	1	1	1	1	1	1	1
M26	3.86	1	1	1	1	1	1	1	1	1	1
M27	4	1	1	1	1	1	1	1	1	1	1
M28	4.25	1	1	1	1	1	1	1	1	1	0
M29	4.58	1	1	1	1	1	1	1	1	1	1
M30	4.83	0	0	0	0	0	1	1	1	1	1
M31	5.34	1	1	1	1	1	1	1	1	1	1
M32	5.7	1	1	1	1	1	1	1	1	1	1
M33	5.75	1	1	1	1	1	1	1	1	1	1
M34	5.79	1	1	1	1	1	1	1	1	1	1
M35	5.93	1	1	1	1	1	1	1	1	1	1
M36	7.01	1	1	1	1	1	1	1	1	1	1
M37	7.06	1	1	1	1	1	1	1	1	1	1
M38	7.57	1	1	1	1	1	1	1	1	1	1
M39	7.59	1	1	1	1	1	1	1	1	1	1
M40	7.62	1	1	1	1	1	1	1	1	1	1
M41	7.67	1	1	1	1	1	1	1	1	1	1
M42	7.68	0	0	0	0	0	1	1	1	1	1
M43	7.93	1	1	1	1	1	1	1	1	1	1
M44	8.53	1	1	1	1	1	1	1	1	1	1
M45	9.55	1	1	1	1	1	1	1	1	1	1
M46	10.36	1	1	1	1	1	1	1	1	1	1
M47	11.38	1	1	1	1	1	1	1	1	1	1
M48	12.86	1	1	1	1	1	1	1	1	1	1
M49	14.23	1	1	1	1	1	1	1	1	1	1
M50	14.43	1	1	1	1	1	1	1	1	1	1
M51	17.36	1	1	1	1	1	1	1	1	1	1
M52	18.34	1	1	1	1	1	1	1	1	1	1

## Sheet: Urine
ID	Name	Formula	Mass (Da)	Int (cps)	RT (min)
U1	L-Histidine	C6H9N3O2	155.069	98500	1.2
U2	3-Methylhistidine	C7H11N3O2	169.085	532000	1.21
U3	Betaine	C5H11NO2	117.079	104000	1.27
U4	Alpha-aminobutyric acid	C4H9NO2	103.063	3650	1.27
U5	N-Methylnicotinamide	C7H8N2O	136.064	111000	1.28
U6	L-Carnitine	C7H15NO3	161.105	537000	1.29
U7	Trigonelline	C7H7NO2	137.048	281000	1.31
U8	Creatinine	C4H7N3O	113.059	1070000	1.35
U9	Glycylproline	C7H12N2O3	172.085	19100	1.68
U10	L-Acetylcarnitine	C9H17NO4	203.116	1160000	1.82
U11	Urocanic acid	C6H6N2O2	138.043	68700	2
U12	Pyroglutamic acid	C5H7NO3	129.043	136000	2.11
U13	3-Methyladenine	C6H7N5	149.07	96700	2.2
U14	L-Tyrosine	C9H11NO3	181.074	87100	2.62
U15	7-Methylguanine	C6H7N5O	165.065	365000	2.76
U16	L-Leucine	C6H13NO2	131.095	11300	3.13
U17	Cotinine	C10H12N2O	176.095	150000	3.74
U18	Cyclic AMP	C10H12N5O6P	329.053	38700	3.97
U19	Adenosine	C10H13N5O4	267.097	99000	4.09
U20	1,9-Dimethyluric acid	C7H8N4O3	196.06	8910	4.63
U21	L-Phenylalanine	C9H11NO2	165.079	94700	4.72
U22	2-Furoylglycine	C7H7NO4	169.038	194000	4.83
U23	2-Piperidinone	C5H9NO	99.068	86600	5.08
U24	Pantothenic acid	C9H17NO5	219.111	166000	5.39
U25	1,3-Dimethyluric acid	C7H8N4O3	196.06	327000	5.42
U26	Theobromine	C7H8N4O2	180.065	433000	5.55
U27	L-Tryptophan	C11H12N2O2	204.09	169000	6.14
U28	5-Hydroxyindoleacetic acid	C10H9NO3	191.058	56500	6.78
U29	1,3,7-Trimethyluric acid	C8H10N4O3	210.075	58200	7.09
U30	5'-Methylthioadenosine	C11H15N5O3S	297.09	18000	7.24
U31	Hippuric acid	C9H9NO3	179.058	1420000	7.25
U32	Indolelactic acid	C11H11NO3	205.074	21900	9.66
U33	Indoleacetic acid	C10H9NO2	175.063	74300	10.59
U34	Cortisone	C21H28O5	360.194	31400	13.24
U35	Androsterone	C19H30O2	290.225	17500	16.07

## Sheet: Urine-XCMS
ID	RT (min)	SN24	SN12	SN6	SN3	SN1	SN24-NF	SN12-NF	SN6-NF	SN3-NF	SN1-NF
U1	1.2	1	1	1	1	1	1	1	1	1	1
U2	1.21	1	1	1	1	1	1	1	1	1	1
U3	1.27	1	1	1	1	1	1	1	1	1	1
U4	1.27	0	0	0	0	0	0	0	0	1	1
U5	1.28	1	1	1	1	1	1	1	1	1	1
U6	1.29	1	1	1	1	1	1	1	1	1	1
U7	1.31	1	1	1	1	1	1	1	1	1	1
U8	1.35	1	1	1	1	1	1	1	1	1	1
U9	1.68	0	0	0	0	0	0	0	1	1	1
U10	1.82	1	1	1	1	1	1	1	1	1	1
U11	2	0	1	1	1	1	0	1	1	1	1
U12	2.11	1	1	1	1	1	1	1	1	1	1
U13	2.2	1	1	1	1	1	1	1	1	1	1
U14	2.62	1	1	1	1	1	1	1	1	1	1
U15	2.76	1	1	1	1	1	1	1	1	1	1
U16	3.13	0	0	0	0	0	0	0	1	1	1
U17	3.74	1	1	1	1	1	1	1	1	1	1
U18	3.97	1	1	1	1	1	1	1	1	1	1
U19	4.09	1	1	1	1	1	1	1	1	1	1
U20	4.63	0	0	0	0	0	0	1	1	1	1
U21	4.72	1	1	1	1	1	1	1	1	1	1
U22	4.83	1	1	1	1	1	1	1	1	1	1
U23	5.08	0	0	0	0	0	1	1	1	1	1
U24	5.39	1	1	1	1	1	1	1	1	1	1
U25	5.42	1	1	1	1	1	1	1	1	1	1
U26	5.55	1	1	1	1	1	1	1	1	1	1
U27	6.14	1	1	1	1	1	1	1	1	1	1
U28	6.78	1	1	1	1	1	1	1	1	1	1
U29	7.09	1	1	1	1	1	1	1	1	1	1
U30	7.24	0	0	0	0	0	1	1	1	1	1
U31	7.25	1	1	1	1	1	1	1	1	1	1
U32	9.66	0	0	0	0	0	1	1	1	1	1
U33	10.59	1	1	1	1	1	1	1	1	1	1
U34	13.24	1	1	1	1	1	1	1	1	1	1
U35	16.07	0	0	0	0	0	1	1	1	1	1

## Sheet: Urine-CAMERA
ID	RT (min)	SN24	SN12	SN6	SN3	SN1	SN24-NF	SN12-NF	SN6-NF	SN3-NF	SN1-NF
U1	1.2	0	0	0	0	0	0	0	0	0	0
U2	1.21	0	0	0	0	0	1	1	1	1	1
U3	1.27	0	0	0	0	0	0	0	0	0	0
U4	1.27	0	0	0	0	0	0	0	0	0	0
U5	1.28	0	0	0	0	0	0	0	0	0	0
U6	1.29	0	0	0	0	0	0	0	0	0	0
U7	1.31	0	0	0	0	0	0	1	1	1	1
U8	1.35	1	1	1	1	1	1	1	1	1	1
U9	1.68	0	0	0	0	0	0	0	0	0	0
U10	1.82	0	0	0	0	0	0	0	0	0	0
U11	2	0	0	0	0	0	0	0	0	0	0
U12	2.11	0	0	0	0	0	0	0	0	0	0
U13	2.2	0	0	0	0	0	0	0	0	0	0
U14	2.62	1	1	1	1	1	1	1	1	1	1
U15	2.76	0	0	0	0	0	1	1	1	1	1
U16	3.13	0	0	0	0	0	0	0	0	0	0
U17	3.74	0	0	0	0	0	0	0	0	0	0
U18	3.97	0	0	0	0	0	0	0	1	1	1
U19	4.09	0	0	0	0	0	0	0	0	0	0
U20	4.63	0	0	0	0	0	0	0	0	0	0
U21	4.72	0	0	0	0	0	0	1	1	1	1
U22	4.83	1	1	1	1	1	1	1	1	1	1
U23	5.08	0	0	0	0	0	0	0	0	0	0
U24	5.39	1	1	1	1	1	1	1	1	1	1
U25	5.42	0	0	0	0	0	0	0	0	1	0
U26	5.55	0	0	0	0	0	0	1	1	1	1
U27	6.14	1	1	1	1	1	1	1	1	1	1
U28	6.78	0	0	0	0	0	0	0	1	1	1
U29	7.09	0	0	0	0	0	0	0	0	0	0
U30	7.24	0	0	0	0	0	0	0	0	0	0
U31	7.25	1	1	1	1	1	1	1	1	1	1
U32	9.66	0	0	0	0	0	0	0	0	1	1
U33	10.59	0	0	0	0	0	0	1	1	1	1
U34	13.24	0	0	0	0	0	1	1	1	1	1
U35	16.07	0	0	0	0	0	1	1	1	1	1

## Sheet: Urine-CliqueMS
ID	RT (min)	SN24	SN12	SN6	SN3	SN1	SN24-NF	SN12-NF	SN6-NF	SN3-NF	SN1-NF
U1	1.2	0	0	0	0	0	1	1	1	1	1
U2	1.21	0	0	0	0	0	1	0	1	1	1
U3	1.27	0	0	0	0	0	0	0	1	1	1
U4	1.27	0	0	0	0	0	0	0	0	0	0
U5	1.28	0	0	0	0	0	0	0	0	0	0
U6	1.29	0	0	0	0	0	0	0	0	0	0
U7	1.31	0	0	0	0	0	0	1	1	0	1
U8	1.35	1	1	1	1	1	1	1	1	1	0
U9	1.68	0	0	0	0	0	0	0	0	0	0
U10	1.82	0	0	0	0	0	1	1	1	1	1
U11	2	0	0	0	0	0	0	0	0	0	0
U12	2.11	0	0	0	0	0	0	0	0	0	0
U13	2.2	0	0	0	0	0	0	0	0	0	0
U14	2.62	1	1	1	1	1	1	1	1	1	1
U15	2.76	0	0	0	0	0	1	1	1	1	1
U16	3.13	0	0	0	0	0	0	0	0	1	1
U17	3.74	0	0	0	0	0	0	0	0	0	0
U18	3.97	0	0	0	0	0	0	0	1	1	1
U19	4.09	0	0	0	0	0	0	0	0	1	1
U20	4.63	0	0	0	0	0	0	0	0	0	0
U21	4.72	0	0	0	0	0	0	1	1	1	1
U22	4.83	1	1	1	1	1	1	1	1	1	1
U23	5.08	0	0	0	0	0	0	0	0	0	0
U24	5.39	1	1	1	1	1	1	1	1	1	1
U25	5.42	0	0	0	0	0	0	0	0	0	0
U26	5.55	0	0	0	0	0	0	1	1	1	1
U27	6.14	1	1	1	1	1	1	1	1	1	1
U28	6.78	0	0	0	0	0	0	0	1	1	1
U29	7.09	0	0	0	0	0	0	0	0	0	0
U30	7.24	0	0	0	0	0	0	0	0	0	0
U31	7.25	1	1	1	1	1	1	1	1	1	1
U32	9.66	0	0	0	0	0	0	0	1	1	1
U33	10.59	0	0	0	0	0	0	1	1	1	1
U34	13.24	0	0	0	0	0	0	1	1	1	1
U35	16.07	0	0	0	0	0	1	1	1	1	1

[truncated: 2 more sheets: Urine-FindMain, Urine-MzAdan]
